# Supplementary material for: BHLHE22 Expression Is Associated with a Proinflammatory Immune Microenvironment and Confers a Favorable Prognosis in Endometrial Cancer
Source: Int J Mol Sci. 2022 Jun 28;23(13):7158. doi: 10.3390/ijms23137158 (PMC9266305; doi:10.3390/ijms23137158)
Supplement: Supplementary file 1 [file ijms-23-07158-s001.zip]

Archive with 1 entries (1 files):
- ijms-1764541-supplementary.pdf
